# Supplementary material for: Integrating deep learning and field validation into a decision support system for Northern Corn Leaf Blight management in maize
Source: BMC Plant Biol. 2026 May 19;26:1179. doi: 10.1186/s12870-026-08967-z (PMC13352657; doi:10.1186/s12870-026-08967-z)
Supplement: Supplementary file 3 — Supplementary Material 3. [file 12870_2026_8967_MOESM3_ESM.xlsx]

## Sheet: Maize Genotypes
Supplementary Table S2. List of maize genotypes included in the study, along with their classification (inbred lines, MAGIC populations, and commercial hybrids).
S. No.	Entries*	Pedigree
1	MAI-1	INDIMYT- 345
2	MAI-12	INDIMYT-345
3	MAI-13	INDIMYT-345
4	MAI-142	CML-338
5	MAI-20	INDIMYT-345
6	MAI-224	Z63-16
7	MAI-723	INDIMYT- 345
8	MAI-753	INDIMYT-145
9	MAI-10	INDIMYT- 345
10	MAI-105	INDIMYT -345
11	MAI-191	INDIMYT -345
12	MAI-2-1	INDIMYT- 345
13	MAI-729	INDIMYT- 345
14	MAI-7	INDIMYT- 345
15	NAI-137	INDIMYT -345
16	NAI-175	INDIMYT -345
17	MAI-16	INDIMYT -345
18	MAI-2	INDIMYT- 345
19	MAI-3	INDIMYT- 345
20	NAI-365	INDIMYT -345
21	MAI-267	Z57-28
22	MAI-212	Z54-2
23	MAI-759	INDIMYT- 145
24	MAI-8	INDIMYT- 345
25	MAI-769	INDIMYT -145
26	MAI-117	INDIMYT -345
27	MAI-303	1150
28	MAI-218	INDIMYT -345
29	MAI-214	Z49-87
30	MAI-746	INDIMYT -345
31	MAI-712	INDIMYT- 345
32	MAI-393	1506
33	MAI-314	INDIMYT -345
34	MAI-308	2516-2
35	MAI-298	1554
36	MAI-276	INDIMYT-345
37	MAI-227	INDIMYT -345
38	MAI-202	1204-1
39	MAI-179	CLQRCYQ41
40	NAI-252	INDIMYT
41	MAI-711	INDIMYT- 345
42	MAI-319	2441-4
43	MAI-262	Z49-49
44	MAI-293	264-1
45	MAI-187	CM-144
46	MAI-760	INDIMYT-145
47	MAI-230	Z52-3
48	MAI-21	INDIMYT-345
49	NAI-204	INDIMYT
50	MAI-763	INDIMYT -145
51	MAI-204	INDIMYT-345
52	MAI-264	Z52-3
53	MAI-210	INDIMYT -345
54	MAI-296	238-1
55	MAI-318	2354-1
56	MAI-278	Z52-4
57	MAI-112	INDIMYT -345
58	MAI-726	INDIMYT- 345
59	MAI-215	Z59-33
60	MAI-261	INDIMYT -345
61	MAI-249	INDIMYT -345
62	NAI-207	INDIMYT -345
63	MAI-755	INDIMYT-345
64	MAI-295	241-2
65	MAI-286	717-2
66	MAI-285	1410-1
67	MAI-283	1108-2
68	MAI-225	Z63-18
69	MAI-211	INDIMYT -345
70	MAI-168	INDIMYT -345
71	MAI-14	INDIMYT- 345
72	MAI-133	INDIMYT -345
73	MAI-11	INDIMYT- 345
74	MAI-102	IPMZ-110
75	CM-202	C121 (EARLY)
76	MAI-163	INDIMYT- 345
77	MAI-297	INDIMYT- 345
78	MAI-122	INDIMYT- 345
79	MAI-134	INDIMYT- 345
80	MAI-139	INDIMYT- 345
81	NAI-365-2	INDIMYT- 345
82	NAI-191	INDIMYT- 345
83	MAI-724	INDIMYT- 345
84	MAI-338	INDIMYT- 345
85	MAI-272	INDIMYT- 345
86	CM-300	USA/ACC No.2132 (Alm)-3-2-f-#-13-#- -bulk
Maize Hybrids
87	MAH - 22 -116	N/A
88	MAH - 22 -121	N/A
89	MAH - 22 -123	N/A
90	MAH - 22 -125	N/A
91	MAH - 22 -132	N/A
92	MAH - 22 -134	N/A
93	MAH - 22 -140	N/A
94	MAH - 22 -142	N/A
95	MAH - 22 -168	N/A
96	MAH - 22 -169	N/A
97	MAH - 22 -214	N/A
98	MAH - 22 -216	N/A
MAGIC RIL Lines
99	UASB_RIL_1_1	N/A
100	UASB_RIL_1_2	N/A
101	UASB_RIL_1_3	N/A
102	UASB_RIL_1_4	N/A
103	UASB_RIL_1_5	N/A
104	UASB_RIL_1_8	N/A
105	UASB_RIL_1_9	N/A
106	UASB_RIL_1_10	N/A
107	UASB_RIL_1_11	N/A
108	UASB_RIL_1_14	N/A
109	UASB_RIL_1_15	N/A
110	UASB_RIL_1_17	N/A
111	UASB_RIL_1_18	N/A
112	UASB_RIL_1_20	N/A
113	UASB_RIL_1_21	N/A
114	UASB_RIL_1_23	N/A
115	UASB_RIL_1_24	N/A
116	UASB_RIL_1_28	N/A
117	UASB_RIL_1_30	N/A
118	UASB_RIL_1_31	N/A
119	UASB_RIL_1_34	N/A
120	UASB_RIL_1_35	N/A
121	UASB_RIL_1_38	N/A
122	UASB_RIL_1_41	N/A
123	UASB_RIL_1_42	N/A
124	UASB_RIL_1_43	N/A
125	UASB_RIL_2_44	N/A
126	UASB_RIL_2_45	N/A
127	UASB_RIL_2_47	N/A
128	UASB_RIL_2_48	N/A
129	UASB_RIL_2_52	N/A
130	UASB_RIL_2_53	N/A
131	UASB_RIL_2_56	N/A
132	UASB_RIL_2_55	N/A
133	UASB_RIL_2_57	N/A
134	UASB_RIL_2_58	N/A
135	UASB_RIL_2_59	N/A
136	UASB_RIL_2_62	N/A
137	UASB_RIL_2_63	N/A
138	UASB_RIL_2_64	N/A
139	UASB_RIL_2_66	N/A
140	UASB_RIL_2_70	N/A
141	UASB_RIL_2_71	N/A
142	UASB_RIL_2_73	N/A
143	UASB_RIL_2_74	N/A
144	UASB_RIL_2_77	N/A
145	UASB_RIL_2_79	N/A
146	UASB_RIL_2_81	N/A
147	UASB_RIL_2_82	N/A
148	UASB_RIL_2_83	N/A
149	UASB_RIL_2_84	N/A
150	UASB_RIL_2_85	N/A
151	UASB_RIL_2_86	N/A
152	UASB_RIL_3_89	N/A
153	UASB_RIL_3_90	N/A
154	UASB_RIL_3_93	N/A
155	UASB_RIL_3_94	N/A
156	UASB_RIL_3_95	N/A
157	UASB_RIL_3_96	N/A
158	UASB_RIL_3_98	N/A
159	UASB_RIL_3_99	N/A
160	UASB_RIL_3_101	N/A
161	UASB_RIL_3_102	N/A
162	UASB_RIL_3_104	N/A
163	UASB_RIL_3_106	N/A
164	UASB_RIL_3_107	N/A
165	UASB_RIL_3_109	N/A
166	UASB_RIL_3_110	N/A
167	UASB_RIL_3_111	N/A
168	UASB_RIL_3_112	N/A
169	UASB_RIL_3_114	N/A
170	UASB_RIL_3_116	N/A
171	UASB_RIL_3_118	N/A
172	UASB_RIL_3_119	N/A
173	UASB_RIL_3_122	N/A
174	UASB_RIL_3_123	N/A
175	UASB_RIL_3_126	N/A
176	UASB_RIL_3_129	N/A
177	UASB_RIL_4_130	N/A
178	UASB_RIL_4_131	N/A
179	UASB_RIL_4_133	N/A
180	UASB_RIL_4_134	N/A
181	UASB_RIL_4_137	N/A
182	UASB_RIL_4_138	N/A
183	UASB_RIL_4_141	N/A
184	UASB_RIL_4_144	N/A
185	UASB_RIL_4_145	N/A
186	UASB_RIL_4_146	N/A
187	UASB_RIL_4_148	N/A
188	UASB_RIL_4_153	N/A
189	UASB_RIL_4_158	N/A
190	UASB_RIL_4_160	N/A
191	UASB_RIL_4_161	N/A
192	UASB_RIL_4_166	N/A
193	UASB_RIL_4_169	N/A
194	UASB_RIL_4_170	N/A
195	UASB_RIL_4_171	N/A
196	UASB_RIL_4_172	N/A
197	UASB_RIL_5_173	N/A
198	UASB_RIL_5_174	N/A
199	UASB_RIL_5_175	N/A
200	UASB_RIL_5_177	N/A
201	UASB_RIL_5_178	N/A
202	UASB_RIL_5_180	N/A
203	UASB_RIL_5_181	N/A
204	UASB_RIL_5_184	N/A
205	UASB_RIL_5_187	N/A
206	UASB_RIL_5_188	N/A
207	UASB_RIL_5_190	N/A
208	UASB_RIL_5_191	N/A
209	UASB_RIL_5_193	N/A
210	UASB_RIL_5_194	N/A
211	UASB_RIL_5_196	N/A
212	UASB_RIL_5_197	N/A
213	UASB_RIL_5_201	N/A
214	UASB_RIL_5_203	N/A
215	UASB_RIL_5_204	N/A
216	UASB_RIL_5_207	N/A
217	UASB_RIL_5_208	N/A
218	UASB_RIL_5_212	N/A
219	UASB_RIL_5_213	N/A
220	UASB_RIL_5_215	N/A
221	UASB_RIL_6_216	N/A
222	UASB_RIL_6_217	N/A
223	UASB_RIL_6_219	N/A
224	UASB_RIL_6_220	N/A
225	UASB_RIL_6_221	N/A
226	UASB_RIL_6_223	N/A
227	UASB_RIL_6_224	N/A
228	UASB_RIL_6_227	N/A
229	UASB_RIL_6_228	N/A
230	UASB_RIL_6_231	N/A
231	UASB_RIL_6_232	N/A
232	UASB_RIL_6_236	N/A
233	UASB_RIL_6_237	N/A
234	UASB_RIL_6_238	N/A
235	UASB_RIL_6_239	N/A
236	UASB_RIL_6_240	N/A
237	UASB_RIL_6_241	N/A
238	UASB_RIL_6_242	N/A
239	UASB_RIL_6_245	N/A
240	UASB_RIL_6_246	N/A
241	UASB_RIL_6_247	N/A
242	UASB_RIL_6_248	N/A
243	UASB_RIL_6_251	N/A
244	UASB_RIL_6_252	N/A
245	UASB_RIL_6_254	N/A
246	UASB_RIL_6_256	N/A
247	UASB_RIL_6_258	N/A
248	UASB_RIL_7_259	N/A
249	UASB_RIL_7_260	N/A
250	UASB_RIL_7_261	N/A
251	UASB_RIL_7_263	N/A
252	UASB_RIL_7_264	N/A
253	UASB_RIL_7_266	N/A
254	UASB_RIL_7_267	N/A
255	UASB_RIL_7_270	N/A
256	UASB_RIL_7_271	N/A
257	UASB_RIL_7_275	N/A
258	UASB_RIL_7_276	N/A
259	UASB_RIL_7_277	N/A
260	UASB_RIL_7_278	N/A
261	UASB_RIL_7_279	N/A
262	UASB_RIL_7_280	N/A
263	UASB_RIL_7_281	N/A
264	UASB_RIL_7_282	N/A
265	UASB_RIL_7_283	N/A
266	UASB_RIL_7_286	N/A
267	UASB_RIL_7_287	N/A
268	UASB_RIL_6_288	N/A
269	UASB_RIL_7_289	N/A
270	UASB_RIL_7_290	N/A
271	UASB_RIL_7_293	N/A
272	UASB_RIL_7_294	N/A
273	UASB_RIL_7_297	N/A
274	UASB_RIL_7_299	N/A
275	UASB_RIL_7_301	N/A
	N/A	Not Applicable
